# Supplementary material for: Galápagos yellow warblers differ in behavioural plasticity in response to traffic noise depending on proximity to road
Source: Anim Behav. Author manuscript; Available in PMC 2026 May 20. (PMC7619090; doi:10.1016/j.anbehav.2025.123119)
Supplement: Suplementary [file EMS213481-supplement-Suplementary.zip]

Archive with 4 entries (4 files):
- 1-s2.0-S0003347225000466-mmc1.docx
- 1-s2.0-S0003347225000466-mmc2.xlsx
- 1-s2.0-S0003347225000466-mmc3.zip
- 1-s2.0-S0003347225000466-mmc4.xlsx
