# Supplementary material for: Galápagos yellow warblers differ in behavioural plasticity in response to traffic noise depending on proximity to road
Source: Anim Behav. Author manuscript; Available in PMC 2026 May 20. (PMC7619090; doi:10.1016/j.anbehav.2025.123119)
Supplement: Suplementary [file EMS213481-supplement-Suplementary.zip › 1-s2.0-S0003347225000466-mmc2.xlsx]

## Sheet: Sheet1
song_ID	stimulus_ID	island	bird_ID	treatment	treatment_order	distance_to_road	minimum_frequency	maximum_frequency	bandwidth	peak_frequency	duration
318	T1	Santa Cruz	ALYW1	Song + Noise	first trial	20	2671.88	7265.62	4593.75	5437.5	0.8587
319	T1	Santa Cruz	ALYW1	Song + Noise	first trial	20	2296.88	7171.88	4875	3562.5	1.4933
320	T1	Santa Cruz	ALYW1	Song + Noise	first trial	20	2578.12	7078.12	4500	4500	0.672
321	T1	Santa Cruz	ALYW1	Song + Noise	first trial	20	2203.12	7359.38	5156.25	3750	1.28
322	SC4	Santa Cruz	ALYW1	Song	second trial	20	2578.12	7453.12	4875	3656.25	0.8853
323	SC4	Santa Cruz	ALYW1	Song	second trial	20	2671.88	7640.62	4968.75	4500	0.672
324	SC4	Santa Cruz	ALYW1	Song	second trial	20	2671.88	7546.88	4875	4406.25	0.7573
325	SC4	Santa Cruz	ALYW1	Song	second trial	20	2578.12	7640.62	5062.5	6093.75	1.0613
326	SC4	Santa Cruz	ALYW1	Song	second trial	20	2390.62	7546.88	5156.25	3843.75	0.8533
327	SC4	Santa Cruz	ALYW1	Song	second trial	20	2390.62	7640.62	5250	6375	1.0773
328	SC4	Santa Cruz	ALYW1	Song	second trial	20	2484.38	6984.38	4500	3843.75	0.6933
329	SC4	Santa Cruz	ALYW1	Song	second trial	20	2484.38	6890.62	4406.25	4218.75	0.6933
331	SC4	Santa Cruz	ALYW1	Song	second trial	20	2109.38	5390.62	3281.25	4031.25	0.72
423	T9	Santa Cruz	ALYW13	Song + Noise	first trial	20	2296.88	5859.38	3562.5	3656.25	0.64
424	T9	Santa Cruz	ALYW13	Song + Noise	first trial	20	2484.38	6421.88	3937.5	4500	0.9173
425	SC1	Santa Cruz	ALYW13	Song	second trial	20	2203.12	6140.62	3937.5	3656.25	0.928
426	SC1	Santa Cruz	ALYW13	Song	second trial	20	2109.38	6140.62	4031.25	3375	1.2427
427	SC1	Santa Cruz	ALYW13	Song	second trial	20	2109.38	6140.62	4031.25	3375	1.1627
428	SC1	Santa Cruz	ALYW13	Song	second trial	20	2203.12	6234.38	4031.25	3562.5	1.0773
429	SC1	Santa Cruz	ALYW13	Song	second trial	20	2203.12	6703.12	4500	3843.75	1.1147
430	SC1	Santa Cruz	ALYW13	Song	second trial	20	2203.12	6234.38	4031.25	3937.5	0.9653
432	SC1	Santa Cruz	ALYW13	Song	second trial	20	2109.38	6234.38	4125	3562.5	1.12
433	SC1	Santa Cruz	ALYW13	Song	second trial	20	2109.38	6234.38	4125	3843.75	1.168
434	SC1	Santa Cruz	ALYW13	Song	second trial	20	2109.38	6234.38	4125	3937.5	0.9387
435	SC1	Santa Cruz	ALYW13	Song	second trial	20	2671.88	6421.88	3750	4875	0.8587
436	SC1	Santa Cruz	ALYW13	Song	second trial	20	2671.88	6328.12	3656.25	5343.75	0.8427
437	SC1	Santa Cruz	ALYW13	Song	second trial	20	2671.88	6421.88	3750	4593.75	0.9333
438	T10	Santa Cruz	ALYW14	Song + Noise	first trial	0	2390.62	7734.38	5343.75	4406.25	1.088
440	T10	Santa Cruz	ALYW14	Song + Noise	first trial	0	2671.88	7921.88	5250	4687.5	0.992
441	T10	Santa Cruz	ALYW14	Song + Noise	first trial	0	2578.12	7546.88	4968.75	4593.75	1.1893
442	T10	Santa Cruz	ALYW14	Song + Noise	first trial	0	2765.62	7359.38	4593.75	5812.5	1.1147
444	SC4	Santa Cruz	ALYW14	Song	second trial	0	2671.88	8015.62	5343.75	4968.75	0.88
445	SC4	Santa Cruz	ALYW14	Song	second trial	0	2671.88	7453.12	4781.25	6000	0.8107
447	SC4	Santa Cruz	ALYW14	Song	second trial	0	2859.38	8109.38	5250	4875	1.2213
448	SC4	Santa Cruz	ALYW14	Song	second trial	0	2671.88	8296.88	5625	4875	1.024
449	T2	Santa Cruz	ALYW16	Song + Noise	second trial	0	2390.62	6609.38	4218.75	3468.75	0.6187
450	T2	Santa Cruz	ALYW16	Song + Noise	second trial	0	2296.88	6328.12	4031.25	4312.5	0.6133
451	T2	Santa Cruz	ALYW16	Song + Noise	second trial	0	2015.62	6890.62	4875	3937.5	0.6773
452	T2	Santa Cruz	ALYW16	Song + Noise	second trial	0	2484.38	6796.88	4312.5	3843.75	0.6933
453	T2	Santa Cruz	ALYW16	Song + Noise	second trial	0	2671.88	6609.38	3937.5	3656.25	0.6507
454	T2	Santa Cruz	ALYW16	Song + Noise	second trial	0	2671.88	6984.38	4312.5	4500	0.912
455	T2	Santa Cruz	ALYW16	Song + Noise	second trial	0	2578.12	4359.38	1781.25	4125	0.4053
456	T2	Santa Cruz	ALYW16	Song + Noise	second trial	0	2578.12	7453.12	4875	4218.75	0.5707
457	T2	Santa Cruz	ALYW16	Song + Noise	second trial	0	2578.12	7171.88	4593.75	3468.75	0.56
458	T2	Santa Cruz	ALYW16	Song + Noise	second trial	0	2671.88	7359.38	4687.5	4218.75	0.592
459	T2	Santa Cruz	ALYW16	Song + Noise	second trial	0	2671.88	7453.12	4781.25	4687.5	1.1893
461	T2	Santa Cruz	ALYW16	Song + Noise	second trial	0	2578.12	7546.88	4968.75	4687.5	1.0667
462	T2	Santa Cruz	ALYW16	Song + Noise	second trial	0	2578.12	7546.88	4968.75	4218.75	1.1733
463	SC2	Santa Cruz	ALYW16	Song	first trial	0	2765.62	4359.38	1593.75	4125	0.3947
464	SC2	Santa Cruz	ALYW16	Song	first trial	0	2953.12	7453.12	4500	4125	0.576
465	SC2	Santa Cruz	ALYW16	Song	first trial	0	2859.38	4453.12	1593.75	4218.75	0.4107
466	SC2	Santa Cruz	ALYW16	Song	first trial	0	2484.38	7078.12	4593.75	4781.25	1.1307
467	SC2	Santa Cruz	ALYW16	Song	first trial	0	2390.62	7078.12	4687.5	4875	0.896
469	T5	Santa Cruz	ALYW19	Song + Noise	second trial	430	2578.12	8390.62	5812.5	5812.5	0.72
470	T5	Santa Cruz	ALYW19	Song + Noise	second trial	430	2578.12	8015.62	5437.5	3656.25	1.3707
471	T5	Santa Cruz	ALYW19	Song + Noise	second trial	430	2484.38	6609.38	4125	4031.25	1.04
472	T5	Santa Cruz	ALYW19	Song + Noise	second trial	430	2296.88	6984.38	4687.5	5906.25	1.0293
473	T5	Santa Cruz	ALYW19	Song + Noise	second trial	430	2203.12	7359.38	5156.25	6750	1.136
474	T5	Santa Cruz	ALYW19	Song + Noise	second trial	430	2484.38	7546.88	5062.5	5812.5	1.808
475	T5	Santa Cruz	ALYW19	Song + Noise	second trial	430	2484.38	7078.12	4593.75	5156.25	0.9973
479	SC5	Santa Cruz	ALYW19	Song	first trial	430	2671.88	7453.12	4781.25	4687.5	0.896
481	SC5	Santa Cruz	ALYW19	Song	first trial	430	2671.88	7640.62	4968.75	3656.25	0.9013
484	SC5	Santa Cruz	ALYW19	Song	first trial	430	2578.12	7734.38	5156.25	4968.75	1.0773
485	SC5	Santa Cruz	ALYW19	Song	first trial	430	2484.38	6703.12	4218.75	3750	1.2907
486	T8	Santa Cruz	ALYW20	Song + Noise	second trial	370	2859.38	8015.62	5156.25	6937.5	1.104
487	T8	Santa Cruz	ALYW20	Song + Noise	second trial	370	2859.38	8296.88	5437.5	4687.5	1.2053
488	T8	Santa Cruz	ALYW20	Song + Noise	second trial	370	2671.88	8296.88	5625	5906.25	0.976
489	T8	Santa Cruz	ALYW20	Song + Noise	second trial	370	2671.88	8109.38	5437.5	4968.75	1.2587
490	T8	Santa Cruz	ALYW20	Song + Noise	second trial	370	3046.88	8484.38	5437.5	4875	0.832
491	T8	Santa Cruz	ALYW20	Song + Noise	second trial	370	3046.88	8484.38	5437.5	7031.25	0.8213
492	T8	Santa Cruz	ALYW20	Song + Noise	second trial	370	3140.62	8671.88	5531.25	7031.25	0.8267
493	SC2	Santa Cruz	ALYW20	Song	first trial	370	3046.88	7921.88	4875	3843.75	0.5813
494	SC2	Santa Cruz	ALYW20	Song	first trial	370	2765.62	7078.12	4312.5	3843.75	1.0773
495	SC2	Santa Cruz	ALYW20	Song	first trial	370	2859.38	7921.88	5062.5	3937.5	0.624
496	SC2	Santa Cruz	ALYW20	Song	first trial	370	2296.88	7359.38	5062.5	3656.25	0.9813
497	SC6	Santa Cruz	ALYW21	Song	second trial	0	2578.12	6421.88	3843.75	3843.75	0.9013
498	SC6	Santa Cruz	ALYW21	Song	second trial	0	2109.38	5671.88	3562.5	3937.5	0.496
499	SC6	Santa Cruz	ALYW21	Song	second trial	0	3421.88	8203.12	4781.25	4406.25	0.304
501	SC6	Santa Cruz	ALYW21	Song	second trial	0	2578.12	8109.38	5531.25	5250	1.0827
502	SC6	Santa Cruz	ALYW21	Song	second trial	0	2578.12	7546.88	4968.75	4781.25	1.0613
508	SC6	Santa Cruz	ALYW23	Song	first trial	20	2765.62	7265.62	4500	4312.5	1.0507
333	T2	Santa Cruz	ALYW3	Song + Noise	first trial	0	3140.62	6703.12	3562.5	4875	0.96
334	T2	Santa Cruz	ALYW3	Song + Noise	first trial	0	3046.88	7546.88	4500	4875	1.3067
335	T2	Santa Cruz	ALYW3	Song + Noise	first trial	0	3046.88	7265.62	4218.75	4875	1.36
336	T2	Santa Cruz	ALYW3	Song + Noise	first trial	0	2578.12	5953.12	3375	4312.5	0.6933
337	T2	Santa Cruz	ALYW3	Song + Noise	first trial	0	2765.62	8203.12	5437.5	4218.75	1.2267
338	T2	Santa Cruz	ALYW3	Song + Noise	first trial	0	2578.12	5859.38	3281.25	4875	0.8373
339	T2	Santa Cruz	ALYW3	Song + Noise	first trial	0	2953.12	7265.62	4312.5	5062.5	1.12
340	T2	Santa Cruz	ALYW3	Song + Noise	first trial	0	2953.12	6046.88	3093.75	4125	0.8587
341	T2	Santa Cruz	ALYW3	Song + Noise	first trial	0	2953.12	5859.38	2906.25	4875	0.8427
342	T2	Santa Cruz	ALYW3	Song + Noise	first trial	0	2390.62	5859.38	3468.75	5718.75	0.7573
344	SC6	Santa Cruz	ALYW3	Song	second trial	0	2765.62	5671.88	2906.25	5343.75	0.6293
345	SC6	Santa Cruz	ALYW3	Song	second trial	0	2671.88	5859.38	3187.5	3843.75	0.32
346	SC6	Santa Cruz	ALYW3	Song	second trial	0	2765.62	5859.38	3093.75	4218.75	0.6133
347	SC6	Santa Cruz	ALYW3	Song	second trial	0	2765.62	5765.62	3000	4125	0.5227
348	SC6	Santa Cruz	ALYW3	Song	second trial	0	2578.12	5578.12	3000	3937.5	0.8427
349	SC6	Santa Cruz	ALYW3	Song	second trial	0	2671.88	5671.88	3000	4125	0.9173
350	SC6	Santa Cruz	ALYW3	Song	second trial	0	2859.38	5671.88	2812.5	4968.75	0.72
351	SC6	Santa Cruz	ALYW3	Song	second trial	0	2671.88	5953.12	3281.25	4031.25	0.7787
352	SC6	Santa Cruz	ALYW3	Song	second trial	0	2671.88	5671.88	3000	4218.75	0.56
353	SC6	Santa Cruz	ALYW3	Song	second trial	0	2765.62	6140.62	3375	4781.25	0.6027
354	SC6	Santa Cruz	ALYW3	Song	second trial	0	2671.88	5765.62	3093.75	4687.5	0.5547
355	SC6	Santa Cruz	ALYW3	Song	second trial	0	2671.88	6140.62	3468.75	4031.25	1.4613
356	SC6	Santa Cruz	ALYW3	Song	second trial	0	2765.62	5296.88	2531.25	3468.75	0.4213
357	SC6	Santa Cruz	ALYW3	Song	second trial	0	2765.62	6609.38	3843.75	4593.75	1.3173
358	SC6	Santa Cruz	ALYW3	Song	second trial	0	2859.38	6609.38	3750	4218.75	1.0293
359	SC6	Santa Cruz	ALYW3	Song	second trial	0	2671.88	5859.38	3187.5	5062.5	1.0027
360	SC6	Santa Cruz	ALYW3	Song	second trial	0	2859.38	6234.38	3375	4875	0.6133
361	SC6	Santa Cruz	ALYW3	Song	second trial	0	2765.62	6609.38	3843.75	5250	0.72
362	SC6	Santa Cruz	ALYW3	Song	second trial	0	2859.38	7640.62	4781.25	5625	1.28
363	SC6	Santa Cruz	ALYW3	Song	second trial	0	2765.62	6328.12	3562.5	5062.5	0.8587
509	T1	Santa Cruz	ALYW31	Song + Noise	second trial	40	2765.62	6609.38	3843.75	4875	0.688
510	T1	Santa Cruz	ALYW31	Song + Noise	second trial	40	2578.12	6890.62	4312.5	4968.75	0.8213
511	T1	Santa Cruz	ALYW31	Song + Noise	second trial	40	2578.12	5765.62	3187.5	5250	0.64
512	T1	Santa Cruz	ALYW31	Song + Noise	second trial	40	2578.12	5859.38	3281.25	5156.25	0.6133
513	T1	Santa Cruz	ALYW31	Song + Noise	second trial	40	2578.12	6609.38	4031.25	4968.75	0.816
514	T1	Santa Cruz	ALYW31	Song + Noise	second trial	40	2578.12	6609.38	4031.25	5062.5	0.6773
515	T1	Santa Cruz	ALYW31	Song + Noise	second trial	40	2578.12	6890.62	4312.5	5250	0.8373
516	SC1	Santa Cruz	ALYW31	Song	first trial	40	2578.12	6421.88	3843.75	4875	0.6773
517	SC1	Santa Cruz	ALYW31	Song	first trial	40	2578.12	6609.38	4031.25	5343.75	0.6507
518	SC1	Santa Cruz	ALYW31	Song	first trial	40	2578.12	6609.38	4031.25	5156.25	0.8053
519	SC1	Santa Cruz	ALYW31	Song	first trial	40	2671.88	5953.12	3281.25	4781.25	1.3173
520	SC1	Santa Cruz	ALYW31	Song	first trial	40	2765.62	5953.12	3187.5	4125	0.6667
521	SC1	Santa Cruz	ALYW31	Song	first trial	40	2484.38	6046.88	3562.5	3843.75	0.6293
522	SC1	Santa Cruz	ALYW31	Song	first trial	40	2578.12	5953.12	3375	3562.5	0.672
523	SC1	Santa Cruz	ALYW31	Song	first trial	40	2578.12	6046.88	3468.75	5062.5	0.688
524	SC1	Santa Cruz	ALYW31	Song	first trial	40	2578.12	6046.88	3468.75	5062.5	0.688
525	SC1	Santa Cruz	ALYW31	Song	first trial	40	2578.12	5953.12	3375	5156.25	0.6667
526	SC1	Santa Cruz	ALYW31	Song	first trial	40	2578.12	6703.12	4125	5250	0.656
527	SC1	Santa Cruz	ALYW31	Song	first trial	40	2578.12	5953.12	3375	4687.5	0.656
528	SC1	Santa Cruz	ALYW31	Song	first trial	40	2765.62	6609.38	3843.75	5156.25	0.7947
529	SC1	Santa Cruz	ALYW31	Song	first trial	40	2578.12	6421.88	3843.75	4593.75	0.656
530	SC1	Santa Cruz	ALYW31	Song	first trial	40	2484.38	6796.88	4312.5	5250	0.6827
531	SC1	Santa Cruz	ALYW31	Song	first trial	40	2578.12	6703.12	4125	5250	0.8053
532	SC1	Santa Cruz	ALYW31	Song	first trial	40	2578.12	6234.38	3656.25	4031.25	0.688
533	T7	Santa Cruz	ALYW32	Song + Noise	second trial	400	2765.62	7828.12	5062.5	3937.5	1.296
534	T7	Santa Cruz	ALYW32	Song + Noise	second trial	400	2578.12	6796.88	4218.75	3937.5	1.1307
535	T7	Santa Cruz	ALYW32	Song + Noise	second trial	400	2390.62	7359.38	4968.75	4968.75	1.2
536	T7	Santa Cruz	ALYW32	Song + Noise	second trial	400	2671.88	7265.62	4593.75	5062.5	0.9813
537	T7	Santa Cruz	ALYW32	Song + Noise	second trial	400	2578.12	7453.12	4875	4500	1.1947
539	T7	Santa Cruz	ALYW32	Song + Noise	second trial	400	2671.88	7640.62	4968.75	6093.75	1.1893
540	T7	Santa Cruz	ALYW32	Song + Noise	second trial	400	2765.62	7171.88	4406.25	4593.75	1.04
541	T7	Santa Cruz	ALYW32	Song + Noise	second trial	400	2578.12	7734.38	5156.25	4781.25	0.944
542	SC5	Santa Cruz	ALYW32	Song	first trial	400	2671.88	7265.62	4593.75	3937.5	0.9173
543	SC5	Santa Cruz	ALYW32	Song	first trial	400	2578.12	7546.88	4968.75	4500	0.848
544	SC5	Santa Cruz	ALYW32	Song	first trial	400	2578.12	7640.62	5062.5	4500	0.752
545	SC5	Santa Cruz	ALYW32	Song	first trial	400	2578.12	6515.62	3937.5	3937.5	0.7413
546	SC5	Santa Cruz	ALYW32	Song	first trial	400	2671.88	8109.38	5437.5	4406.25	1.1627
547	SC5	Santa Cruz	ALYW32	Song	first trial	400	2765.62	7640.62	4875	4312.5	1.2107
548	SC5	Santa Cruz	ALYW32	Song	first trial	400	2671.88	7546.88	4875	4687.5	0.9067
549	SC5	Santa Cruz	ALYW32	Song	first trial	400	2671.88	7640.62	4968.75	4500	1.1573
550	SC5	Santa Cruz	ALYW32	Song	first trial	400	2765.62	7171.88	4406.25	4968.75	1.1733
551	SC5	Santa Cruz	ALYW32	Song	first trial	400	2765.62	7734.38	4968.75	6187.5	1.168
552	SC5	Santa Cruz	ALYW32	Song	first trial	400	2671.88	7734.38	5062.5	4312.5	1.0347
364	T3	Santa Cruz	ALYW4	Song + Noise	first trial	10	2953.12	7921.88	4968.75	4968.75	0.6667
365	T3	Santa Cruz	ALYW4	Song + Noise	first trial	10	2390.62	5765.62	3375	4593.75	0.624
366	T3	Santa Cruz	ALYW4	Song + Noise	first trial	10	2578.12	5765.62	3187.5	5062.5	0.5173
367	T3	Santa Cruz	ALYW4	Song + Noise	first trial	10	2671.88	7359.38	4687.5	5437.5	0.9333
368	SC1	Santa Cruz	ALYW4	Song	second trial	10	2578.12	8015.62	5437.5	5156.25	0.512
369	SC1	Santa Cruz	ALYW4	Song	second trial	10	2578.12	8015.62	5437.5	4406.25	0.784
370	SC1	Santa Cruz	ALYW4	Song	second trial	10	2765.62	8296.88	5531.25	4875	1.5147
372	SC1	Santa Cruz	ALYW4	Song	second trial	10	3234.38	7921.88	4687.5	4218.75	0.6987
373	SC1	Santa Cruz	ALYW4	Song	second trial	10	2765.62	8015.62	5250	4031.25	0.64
374	SC1	Santa Cruz	ALYW4	Song	second trial	10	2578.12	6796.88	4218.75	4312.5	0.5973
375	SC1	Santa Cruz	ALYW4	Song	second trial	10	2578.12	8203.12	5625	6281.25	0.8213
376	T5	Santa Cruz	ALYW5	Song + Noise	second trial	0	2859.38	8390.62	5531.25	6562.5	0.7413
377	T5	Santa Cruz	ALYW5	Song + Noise	second trial	0	2484.38	7640.62	5156.25	4500	0.6773
378	T5	Santa Cruz	ALYW5	Song + Noise	second trial	0	2765.62	7078.12	4312.5	4781.25	0.7413
379	T5	Santa Cruz	ALYW5	Song + Noise	second trial	0	2671.88	7171.88	4500	4312.5	0.912
380	T5	Santa Cruz	ALYW5	Song + Noise	second trial	0	2578.12	7078.12	4500	4875	0.7467
382	T5	Santa Cruz	ALYW5	Song + Noise	second trial	0	2671.88	8296.88	5625	5812.5	1.248
383	T5	Santa Cruz	ALYW5	Song + Noise	second trial	0	2484.38	8390.62	5906.25	4125	1.1253
384	T5	Santa Cruz	ALYW5	Song + Noise	second trial	0	2671.88	8203.12	5531.25	3937.5	1.3867
385	T5	Santa Cruz	ALYW5	Song + Noise	second trial	0	2859.38	8109.38	5250	6375	0.864
386	T5	Santa Cruz	ALYW5	Song + Noise	second trial	0	2671.88	8109.38	5437.5	4500	1.248
387	T5	Santa Cruz	ALYW5	Song + Noise	second trial	0	2765.62	8484.38	5718.75	4593.75	1.3013
388	T5	Santa Cruz	ALYW5	Song + Noise	second trial	0	2671.88	8390.62	5718.75	3937.5	1.392
389	T5	Santa Cruz	ALYW5	Song + Noise	second trial	0	2765.62	8484.38	5718.75	3468.75	1.2907
390	T5	Santa Cruz	ALYW5	Song + Noise	second trial	0	2671.88	7453.12	4781.25	6281.25	0.9973
391	T5	Santa Cruz	ALYW5	Song + Noise	second trial	0	2578.12	7546.88	4968.75	4687.5	0.9493
392	T5	Santa Cruz	ALYW5	Song + Noise	second trial	0	2671.88	7171.88	4500	6281.25	0.9173
393	T5	Santa Cruz	ALYW5	Song + Noise	second trial	0	2578.12	7078.12	4500	4968.75	0.9227
394	T5	Santa Cruz	ALYW5	Song + Noise	second trial	0	2578.12	8296.88	5718.75	4500	1.3707
395	SC3	Santa Cruz	ALYW5	Song	first trial	0	2484.38	7171.88	4687.5	4125	0.608
396	SC3	Santa Cruz	ALYW5	Song	first trial	0	2484.38	7359.38	4875	4406.25	0.768
397	SC3	Santa Cruz	ALYW5	Song	first trial	0	2390.62	7265.62	4875	5343.75	0.624
398	SC3	Santa Cruz	ALYW5	Song	first trial	0	2671.88	7171.88	4500	4875	0.88
399	SC3	Santa Cruz	ALYW5	Song	first trial	0	2578.12	7078.12	4500	4781.25	0.704
401	SC3	Santa Cruz	ALYW5	Song	first trial	0	2109.38	8484.38	6375	4781.25	1.2427
402	SC3	Santa Cruz	ALYW5	Song	first trial	0	2578.12	8390.62	5812.5	4781.25	1.2267
403	SC3	Santa Cruz	ALYW5	Song	first trial	0	2484.38	7453.12	4968.75	6750	0.8213
404	SC3	Santa Cruz	ALYW5	Song	first trial	0	2390.62	7546.88	5156.25	6093.75	0.9227
405	SC3	Santa Cruz	ALYW5	Song	first trial	0	2578.12	7171.88	4593.75	4781.25	0.9067
406	SC3	Santa Cruz	ALYW5	Song	first trial	0	2578.12	7546.88	4968.75	4781.25	0.9387
407	SC3	Santa Cruz	ALYW5	Song	first trial	0	2484.38	6890.62	4406.25	4875	0.8053
408	SC3	Santa Cruz	ALYW5	Song	first trial	0	2765.62	7453.12	4687.5	4781.25	0.608
409	SC3	Santa Cruz	ALYW5	Song	first trial	0	2765.62	7359.38	4593.75	4968.75	0.6507
410	SC3	Santa Cruz	ALYW5	Song	first trial	0	2578.12	7453.12	4875	4968.75	0.72
411	SC3	Santa Cruz	ALYW5	Song	first trial	0	2390.62	7453.12	5062.5	3656.25	0.9653
412	SC3	Santa Cruz	ALYW5	Song	first trial	0	2484.38	8296.88	5812.5	4687.5	1.0827
413	T4	Santa Cruz	ALYW6	Song + Noise	first trial	120	2203.12	6234.38	4031.25	3656.25	0.5387
414	T4	Santa Cruz	ALYW6	Song + Noise	first trial	120	2578.12	7453.12	4875	4125	1.344
415	T4	Santa Cruz	ALYW6	Song + Noise	first trial	120	2203.12	6421.88	4218.75	3000	0.7893
416	T4	Santa Cruz	ALYW6	Song + Noise	first trial	120	2578.12	7546.88	4968.75	3937.5	0.9173
417	T4	Santa Cruz	ALYW6	Song + Noise	first trial	120	2109.38	7734.38	5625	4687.5	0.9227
418	T4	Santa Cruz	ALYW6	Song + Noise	first trial	120	2578.12	7640.62	5062.5	3562.5	0.6347
419	T4	Santa Cruz	ALYW6	Song + Noise	first trial	120	2296.88	6140.62	3843.75	3843.75	0.688
420	SC5	Santa Cruz	ALYW6	Song	second trial	120	2296.88	6140.62	3843.75	4781.25	0.464
184	F6	Floreana	YW12	Song	first trial	200	2671.88	7453.12	4781.25	4406.25	1.152
185	F6	Floreana	YW12	Song	first trial	200	2671.88	7265.62	4593.75	5812.5	1.0933
186	F6	Floreana	YW12	Song	first trial	200	2671.88	7171.88	4500	5718.75	1.136
187	F6	Floreana	YW12	Song	first trial	200	2671.88	7171.88	4500	5718.75	1.0507
188	F6	Floreana	YW12	Song	first trial	200	2484.38	7171.88	4687.5	4406.25	1.072
189	F6	Floreana	YW12	Song	first trial	200	2578.12	7265.62	4687.5	5625	0.992
190	F6	Floreana	YW12	Song	first trial	200	2578.12	7265.62	4687.5	3937.5	1.072
191	F6	Floreana	YW12	Song	first trial	200	2578.12	7359.38	4781.25	4312.5	1.1147
192	F6	Floreana	YW12	Song	first trial	200	2484.38	7265.62	4781.25	4406.25	1.1893
193	T3	Floreana	YW12	Song + Noise	second trial	200	2578.12	6796.88	4218.75	5812.5	0.9973
194	T3	Floreana	YW12	Song + Noise	second trial	200	2578.12	7078.12	4500	5718.75	1.0507
195	T3	Floreana	YW12	Song + Noise	second trial	200	2578.12	6796.88	4218.75	5718.75	1.0027
196	T3	Floreana	YW12	Song + Noise	second trial	200	2671.88	6890.62	4218.75	4312.5	1.072
197	T3	Floreana	YW12	Song + Noise	second trial	200	2390.62	6140.62	3750	5250	0.6933
198	T3	Floreana	YW12	Song + Noise	second trial	200	2484.38	6796.88	4312.5	4781.25	0.8053
199	T3	Floreana	YW12	Song + Noise	second trial	200	2390.62	6515.62	4125	5156.25	0.8107
200	T3	Floreana	YW12	Song + Noise	second trial	200	2578.12	6796.88	4218.75	5156.25	0.8533
129	F5	Floreana	YW2	Song	first trial	700	2203.12	6984.38	4781.25	4781.25	0.656
130	T7	Floreana	YW2	Song + Noise	second trial	700	2578.12	6703.12	4125	4968.75	0.768
131	T7	Floreana	YW2	Song + Noise	second trial	700	2671.88	7078.12	4406.25	4875	0.5333
201	F5	Floreana	YW21	Song	first trial	230	2578.12	7359.38	4781.25	3750	0.9333
202	F5	Floreana	YW21	Song	first trial	230	2296.88	7640.62	5343.75	4031.25	0.7467
203	T4	Floreana	YW21	Song + Noise	second trial	230	2578.12	7546.88	4968.75	5437.5	0.9493
204	T4	Floreana	YW21	Song + Noise	second trial	230	2578.12	7546.88	4968.75	5625	0.976
205	T4	Floreana	YW21	Song + Noise	second trial	230	2671.88	7265.62	4593.75	5156.25	0.8267
218	T6	Floreana	YW25	Song + Noise	first trial	30	2296.88	6515.62	4218.75	3750	0.944
220	F3	Floreana	YW25	Song	second trial	30	2578.12	7359.38	4781.25	4500	0.8747
221	F3	Floreana	YW25	Song	second trial	30	2484.38	5953.12	3468.75	3750	0.7253
222	F3	Floreana	YW25	Song	second trial	30	2296.88	7359.38	5062.5	3750	0.8533
60	T4	Floreana	YW28	Song + Noise	first trial	0	2296.88	7640.62	5343.75	3656.25	1.4827
61	T4	Floreana	YW28	Song + Noise	first trial	0	2484.38	7546.88	5062.5	3750	1.4507
62	T4	Floreana	YW28	Song + Noise	first trial	0	2484.38	7640.62	5156.25	3656.25	1.2107
63	T4	Floreana	YW28	Song + Noise	first trial	0	2390.62	7828.12	5437.5	3843.75	1.0987
64	F4	Floreana	YW28	Song	second trial	0	2671.88	7359.38	4687.5	5062.5	0.848
132	T8	Floreana	YW3	Song + Noise	second trial	720	2765.62	6796.88	4031.25	3750	0.9173
133	T8	Floreana	YW3	Song + Noise	second trial	720	2109.38	8109.38	6000	3937.5	1.1573
134	T8	Floreana	YW3	Song + Noise	second trial	720	2578.12	6703.12	4125	4218.75	0.8853
135	T8	Floreana	YW3	Song + Noise	second trial	720	2109.38	7265.62	5156.25	4500	0.8
136	T8	Floreana	YW3	Song + Noise	second trial	720	2484.38	7546.88	5062.5	4218.75	0.784
137	T8	Floreana	YW3	Song + Noise	second trial	720	2390.62	7453.12	5062.5	4406.25	0.7573
138	T8	Floreana	YW3	Song + Noise	second trial	720	2390.62	7453.12	5062.5	6562.5	0.768
139	T8	Floreana	YW3	Song + Noise	second trial	720	2484.38	7453.12	4968.75	4406.25	0.8
140	T8	Floreana	YW3	Song + Noise	second trial	720	2765.62	7546.88	4781.25	6281.25	0.9547
141	T8	Floreana	YW3	Song + Noise	second trial	720	2390.62	7734.38	5343.75	4406.25	0.8053
142	T8	Floreana	YW3	Song + Noise	second trial	720	2765.62	7359.38	4593.75	6468.75	0.9707
143	T8	Floreana	YW3	Song + Noise	second trial	720	2203.12	7828.12	5625	4781.25	0.5493
144	T8	Floreana	YW3	Song + Noise	second trial	720	2296.88	7734.38	5437.5	4687.5	0.8693
146	F9	Floreana	YW3	Song	first trial	720	2109.38	6421.88	4312.5	4500	0.848
148	F9	Floreana	YW3	Song	first trial	720	2109.38	8296.88	6187.5	3375	1.6587
149	F9	Floreana	YW3	Song	first trial	720	2671.88	6421.88	3750	4312.5	0.6027
2	T2	Floreana	YW31	Song + Noise	second trial	150	2390.62	7453.12	5062.5	4968.75	0.7893
3	T3	Floreana	YW31	Song + Noise	second trial	150	2390.62	7453.12	5062.5	6093.75	1.152
4	T4	Floreana	YW31	Song + Noise	second trial	150	2484.38	7453.12	4968.75	4968.75	1.088
5	T5	Floreana	YW31	Song + Noise	second trial	150	2484.38	7640.62	5156.25	6468.75	1.3013
6	T6	Floreana	YW31	Song + Noise	second trial	150	2015.62	7546.88	5531.25	3843.75	1.6
9	T9	Floreana	YW31	Song + Noise	second trial	150	2203.12	7640.62	5437.5	3750	1.2427
11	F1	Floreana	YW31	Song	first trial	150	2015.62	6234.38	4218.75	4125	1.792
12	F1	Floreana	YW31	Song	first trial	150	1921.88	7453.12	5531.25	3468.75	1.6533
13	F1	Floreana	YW31	Song	first trial	150	1921.88	7453.12	5531.25	4968.75	1.7013
14	F1	Floreana	YW31	Song	first trial	150	2015.62	6421.88	4406.25	5250	1.4827
15	F1	Floreana	YW31	Song	first trial	150	2015.62	7546.88	5531.25	3750	1.4453
16	F1	Floreana	YW31	Song	first trial	150	2015.62	6609.38	4593.75	3750	1.4933
17	F1	Floreana	YW31	Song	first trial	150	2015.62	7453.12	5437.5	4125	1.3653
18	F1	Floreana	YW31	Song	first trial	150	1921.88	6609.38	4687.5	3750	1.5573
19	F1	Floreana	YW31	Song	first trial	150	2015.62	7453.12	5437.5	4406.25	1.728
20	F1	Floreana	YW31	Song	first trial	150	2109.38	6703.12	4593.75	3468.75	1.4773
21	F1	Floreana	YW31	Song	first trial	150	2296.88	6609.38	4312.5	4125	1.632
22	F1	Floreana	YW31	Song	first trial	150	2203.12	6703.12	4500	4781.25	1.5573
23	F1	Floreana	YW31	Song	first trial	150	2296.88	6515.62	4218.75	3750	1.504
47	T3	Floreana	YW34	Song + Noise	first trial	0	2109.38	6890.62	4781.25	3375	1.2853
48	T3	Floreana	YW34	Song + Noise	first trial	0	2296.88	6421.88	4125	4218.75	0.9813
49	T3	Floreana	YW34	Song + Noise	first trial	0	2109.38	6515.62	4406.25	3937.5	1.0827
50	F3	Floreana	YW34	Song	second trial	0	2671.88	6328.12	3656.25	3656.25	0.8107
51	F3	Floreana	YW34	Song	second trial	0	2765.62	6328.12	3562.5	4125	0.7893
52	F3	Floreana	YW34	Song	second trial	0	2109.38	6984.38	4875	3281.25	1.5147
53	F3	Floreana	YW34	Song	second trial	0	2953.12	7734.38	4781.25	4406.25	0.928
54	F3	Floreana	YW34	Song	second trial	0	2765.62	6796.88	4031.25	5062.5	0.7253
55	F3	Floreana	YW34	Song	second trial	0	2671.88	7359.38	4687.5	5812.5	0.8107
56	F3	Floreana	YW34	Song	second trial	0	2578.12	7640.62	5062.5	5343.75	1.3067
57	F3	Floreana	YW34	Song	second trial	0	2765.62	6703.12	3937.5	4218.75	0.704
223	F2	Floreana	YW35	Song	first trial	0	2578.12	5765.62	3187.5	5062.5	0.5227
224	F2	Floreana	YW35	Song	first trial	0	2296.88	6609.38	4312.5	6000	0.9067
225	F2	Floreana	YW35	Song	first trial	0	2484.38	6703.12	4218.75	4968.75	1.04
226	F2	Floreana	YW35	Song	first trial	0	2578.12	6515.62	3937.5	4218.75	1.0027
227	F2	Floreana	YW35	Song	first trial	0	2578.12	7078.12	4500	4218.75	1.1467
228	T7	Floreana	YW35	Song + Noise	second trial	0	2484.38	7828.12	5343.75	7125	1.2853
230	T7	Floreana	YW35	Song + Noise	second trial	0	2484.38	7546.88	5062.5	3562.5	1.2533
65	T6	Floreana	YW38b	Song + Noise	first trial	0	2671.88	6328.12	3656.25	4875	0.5867
67	T6	Floreana	YW38b	Song + Noise	first trial	0	2296.88	6515.62	4218.75	3656.25	0.7253
69	F6	Floreana	YW38b	Song	second trial	0	2578.12	7828.12	5250	3187.5	0.832
70	F6	Floreana	YW38b	Song	second trial	0	2578.12	6890.62	4312.5	4875	0.624
72	F6	Floreana	YW38b	Song	second trial	0	1921.88	7453.12	5531.25	3750	1.264
73	F6	Floreana	YW38b	Song	second trial	0	2859.38	7265.62	4406.25	5156.25	0.6027
74	F6	Floreana	YW38b	Song	second trial	0	2671.88	7359.38	4687.5	5250	0.9973
75	F6	Floreana	YW38b	Song	second trial	0	2203.12	7546.88	5343.75	3937.5	0.8693
76	F6	Floreana	YW38b	Song	second trial	0	2484.38	7828.12	5343.75	5437.5	0.6773
77	F6	Floreana	YW38b	Song	second trial	0	2765.62	7546.88	4781.25	5062.5	0.8693
151	T9	Floreana	YW4	Song + Noise	second trial	750	2296.88	8296.88	6000	4312.5	0.9707
152	T9	Floreana	YW4	Song + Noise	second trial	750	2296.88	8390.62	6093.75	6375	1.152
153	F8	Floreana	YW4	Song	first trial	750	2109.38	8203.12	6093.75	3750	0.9973
157	F8	Floreana	YW4	Song	first trial	750	2296.88	8296.88	6000	4593.75	1.104
251	T9	Floreana	YW40	Song + Noise	first trial	550	2484.38	6328.12	3843.75	4406.25	1.0133
252	T9	Floreana	YW40	Song + Noise	first trial	550	2765.62	6328.12	3562.5	4218.75	0.8853
254	T9	Floreana	YW40	Song + Noise	first trial	550	2203.12	6140.62	3937.5	4406.25	0.6293
255	T9	Floreana	YW40	Song + Noise	first trial	550	2296.88	6140.62	3843.75	4875	0.9013
256	T9	Floreana	YW40	Song + Noise	first trial	550	2484.38	6140.62	3656.25	4312.5	0.432
257	T9	Floreana	YW40	Song + Noise	first trial	550	2296.88	6328.12	4031.25	4312.5	0.8587
258	T9	Floreana	YW40	Song + Noise	first trial	550	2390.62	6140.62	3750	3937.5	0.6773
259	F9	Floreana	YW40	Song	second trial	550	2578.12	7171.88	4593.75	3562.5	0.7307
260	F9	Floreana	YW40	Song	second trial	550	2578.12	5859.38	3281.25	3375	0.8533
261	F9	Floreana	YW40	Song	second trial	550	2484.38	5484.38	3000	3937.5	0.608
262	F9	Floreana	YW40	Song	second trial	550	2578.12	6328.12	3750	3468.75	0.976
263	F9	Floreana	YW40	Song	second trial	550	2390.62	6328.12	3937.5	4125	0.8427
264	F9	Floreana	YW40	Song	second trial	550	2671.88	6328.12	3656.25	4781.25	1.008
265	F9	Floreana	YW40	Song	second trial	550	2484.38	5109.38	2625	3281.25	0.576
266	F9	Floreana	YW40	Song	second trial	550	2203.12	6328.12	4125	3562.5	0.576
267	F9	Floreana	YW40	Song	second trial	550	2390.62	6421.88	4031.25	3843.75	1.1413
78	T1	Floreana	YW43	Song + Noise	first trial	0	2671.88	8015.62	5343.75	4968.75	1.0827
80	T1	Floreana	YW43	Song + Noise	first trial	0	2765.62	7921.88	5156.25	5437.5	1.024
82	T1	Floreana	YW43	Song + Noise	first trial	0	2671.88	8109.38	5437.5	4125	1.072
83	T1	Floreana	YW43	Song + Noise	first trial	0	2390.62	6234.38	3843.75	4312.5	0.6507
84	T1	Floreana	YW43	Song + Noise	first trial	0	2484.38	6328.12	3843.75	4593.75	0.7467
85	T1	Floreana	YW43	Song + Noise	first trial	0	2671.88	6140.62	3468.75	3656.25	0.6027
86	T1	Floreana	YW43	Song + Noise	first trial	0	2578.12	7265.62	4687.5	4781.25	1.344
87	T1	Floreana	YW43	Song + Noise	first trial	0	2953.12	8015.62	5062.5	4875	0.8693
88	T1	Floreana	YW43	Song + Noise	first trial	0	2296.88	5390.62	3093.75	4875	0.784
89	T1	Floreana	YW43	Song + Noise	first trial	0	2953.12	8390.62	5437.5	5156.25	0.96
90	T1	Floreana	YW43	Song + Noise	first trial	0	3046.88	8109.38	5062.5	4781.25	0.9067
91	T1	Floreana	YW43	Song + Noise	first trial	0	2953.12	8203.12	5250	5343.75	0.9707
93	T1	Floreana	YW43	Song + Noise	first trial	0	2296.88	6140.62	3843.75	4500	0.656
94	T1	Floreana	YW43	Song + Noise	first trial	0	2484.38	7640.62	5156.25	4031.25	0.8427
95	T1	Floreana	YW43	Song + Noise	first trial	0	2484.38	7828.12	5343.75	4593.75	0.88
97	T1	Floreana	YW43	Song + Noise	first trial	0	2578.12	7921.88	5343.75	3750	1.0027
98	F7	Floreana	YW43	Song	second trial	0	2296.88	7359.38	5062.5	6281.25	0.944
99	F7	Floreana	YW43	Song	second trial	0	2671.88	7453.12	4781.25	3937.5	1.008
100	F7	Floreana	YW43	Song	second trial	0	2671.88	8015.62	5343.75	4593.75	0.7573
101	F7	Floreana	YW43	Song	second trial	0	2578.12	7828.12	5250	4593.75	0.9707
102	F7	Floreana	YW43	Song	second trial	0	2765.62	7734.38	4968.75	5718.75	0.9493
103	F7	Floreana	YW43	Song	second trial	0	2578.12	8203.12	5625	5062.5	1.232
104	F7	Floreana	YW43	Song	second trial	0	2859.38	8109.38	5250	4500	1.2907
105	F7	Floreana	YW43	Song	second trial	0	2671.88	8109.38	5437.5	4406.25	1.2107
106	F7	Floreana	YW43	Song	second trial	0	2484.38	6421.88	3937.5	6093.75	0.928
107	F7	Floreana	YW43	Song	second trial	0	2765.62	7828.12	5062.5	4781.25	1.168
108	F7	Floreana	YW43	Song	second trial	0	2765.62	8015.62	5250	4968.75	0.976
109	F7	Floreana	YW43	Song	second trial	0	2296.88	6140.62	3843.75	4125	0.704
110	F7	Floreana	YW43	Song	second trial	0	2390.62	6328.12	3937.5	4312.5	0.8533
111	F7	Floreana	YW43	Song	second trial	0	2484.38	6140.62	3656.25	4312.5	0.7947
112	F7	Floreana	YW43	Song	second trial	0	2484.38	6234.38	3750	4500	0.6667
113	F7	Floreana	YW43	Song	second trial	0	2296.88	6140.62	3843.75	4312.5	0.7733
114	F7	Floreana	YW43	Song	second trial	0	2390.62	6328.12	3937.5	4593.75	0.8053
115	F7	Floreana	YW43	Song	second trial	0	2671.88	7828.12	5156.25	4593.75	1.2853
116	F7	Floreana	YW43	Song	second trial	0	2671.88	7265.62	4593.75	4312.5	1.1733
117	F7	Floreana	YW43	Song	second trial	0	2671.88	7078.12	4406.25	4500	0.7947
158	F7	Floreana	YW46	Song	first trial	630	2671.88	6984.38	4312.5	5250	0.6933
159	F7	Floreana	YW46	Song	first trial	630	2390.62	7828.12	5437.5	4031.25	0.7253
160	F7	Floreana	YW46	Song	first trial	630	2671.88	6703.12	4031.25	3750	0.7467
161	F7	Floreana	YW46	Song	first trial	630	2390.62	7546.88	5156.25	5156.25	0.7573
162	F7	Floreana	YW46	Song	first trial	630	2296.88	5671.88	3375	4875	0.6987
163	F7	Floreana	YW46	Song	first trial	630	2296.88	6703.12	4406.25	4125	0.9387
164	F7	Floreana	YW46	Song	first trial	630	2296.88	6703.12	4406.25	3562.5	0.9547
165	F7	Floreana	YW46	Song	first trial	630	2953.12	7453.12	4500	5625	0.6293
166	F7	Floreana	YW46	Song	first trial	630	2859.38	7546.88	4687.5	4125	0.56
167	F7	Floreana	YW46	Song	first trial	630	2859.38	7734.38	4875	4500	0.6187
168	F7	Floreana	YW46	Song	first trial	630	2953.12	7359.38	4406.25	4593.75	0.5813
169	F7	Floreana	YW46	Song	first trial	630	2953.12	7171.88	4218.75	4500	0.608
170	F7	Floreana	YW46	Song	first trial	630	2578.12	7734.38	5156.25	4500	0.5547
171	F7	Floreana	YW46	Song	first trial	630	2953.12	7921.88	4968.75	5625	0.592
172	T10	Floreana	YW46	Song + Noise	second trial	630	3140.62	7265.62	4125	4875	0.656
173	T10	Floreana	YW46	Song + Noise	second trial	630	3234.38	7078.12	3843.75	4593.75	0.6507
175	T10	Floreana	YW46	Song + Noise	second trial	630	3234.38	7078.12	3843.75	4031.25	0.656
176	T10	Floreana	YW46	Song + Noise	second trial	630	3328.12	7078.12	3750	4406.25	0.7147
177	T10	Floreana	YW46	Song + Noise	second trial	630	3234.38	7171.88	3937.5	4593.75	0.6773
178	T10	Floreana	YW46	Song + Noise	second trial	630	3234.38	7734.38	4500	4218.75	0.6987
179	T10	Floreana	YW46	Song + Noise	second trial	630	3234.38	6890.62	3656.25	4125	0.608
180	T10	Floreana	YW46	Song + Noise	second trial	630	3234.38	7171.88	3937.5	3843.75	0.6507
182	T10	Floreana	YW46	Song + Noise	second trial	630	2671.88	7453.12	4781.25	4406.25	0.6027
183	T10	Floreana	YW46	Song + Noise	second trial	630	2765.62	7640.62	4875	3937.5	0.4373
231	F1	Floreana	YW53	Song	first trial	0	1921.88	7453.12	5531.25	4875	1.2853
232	F1	Floreana	YW53	Song	first trial	0	2015.62	7640.62	5625	5156.25	1.2427
233	F1	Floreana	YW53	Song	first trial	0	2578.12	7828.12	5250	3375	0.6987
234	F1	Floreana	YW53	Song	first trial	0	2203.12	7828.12	5625	4968.75	1.6853
235	F1	Floreana	YW53	Song	first trial	0	2109.38	7828.12	5718.75	4593.75	1.584
236	F1	Floreana	YW53	Song	first trial	0	1921.88	7453.12	5531.25	4312.5	1.6907
237	F1	Floreana	YW53	Song	first trial	0	2109.38	7734.38	5625	4875	1.5787
239	T8	Floreana	YW53	Song + Noise	second trial	0	2578.12	7734.38	5156.25	4593.75	1.0133
240	T8	Floreana	YW53	Song + Noise	second trial	0	2578.12	7546.88	4968.75	5250	0.6667
241	T8	Floreana	YW53	Song + Noise	second trial	0	2578.12	7640.62	5062.5	5437.5	0.672
242	T8	Floreana	YW53	Song + Noise	second trial	0	2671.88	7453.12	4781.25	4875	0.768
243	T8	Floreana	YW53	Song + Noise	second trial	0	2859.38	7640.62	4781.25	3937.5	0.7093
244	T8	Floreana	YW53	Song + Noise	second trial	0	2578.12	7734.38	5156.25	4687.5	0.592
246	T8	Floreana	YW53	Song + Noise	second trial	0	2578.12	7828.12	5250	6093.75	1.2587
247	T8	Floreana	YW53	Song + Noise	second trial	0	2578.12	7734.38	5156.25	5437.5	0.7253
248	T8	Floreana	YW53	Song + Noise	second trial	0	2484.38	7546.88	5062.5	4968.75	0.6613
249	T8	Floreana	YW53	Song + Noise	second trial	0	2484.38	7640.62	5156.25	3843.75	0.6987
250	T8	Floreana	YW53	Song + Noise	second trial	0	2390.62	7546.88	5156.25	3937.5	0.9333
206	F4	Floreana	YW57	Song	second trial	150	2203.12	7828.12	5625	4687.5	1.6267
207	F4	Floreana	YW57	Song	second trial	150	3234.38	8484.38	5250	4781.25	0.848
208	F4	Floreana	YW57	Song	second trial	150	3328.12	8390.62	5062.5	3656.25	0.7627
209	F4	Floreana	YW57	Song	second trial	150	2578.12	5296.88	2718.75	3375	0.72
210	F4	Floreana	YW57	Song	second trial	150	2578.12	7078.12	4500	3562.5	0.8
211	F4	Floreana	YW57	Song	second trial	150	2578.12	4921.88	2343.75	3656.25	0.7307
212	F4	Floreana	YW57	Song	second trial	150	2578.12	6890.62	4312.5	3843.75	0.736
213	F4	Floreana	YW57	Song	second trial	150	2578.12	7453.12	4875	4500	0.7947
214	F4	Floreana	YW57	Song	second trial	150	2578.12	7171.88	4593.75	3843.75	0.7253
215	F4	Floreana	YW57	Song	second trial	150	2578.12	7828.12	5250	3750	0.768
216	F4	Floreana	YW57	Song	second trial	150	2578.12	8015.62	5437.5	3843.75	0.7413
269	F6	Floreana	YW61	Song	first trial	30	2671.88	7453.12	4781.25	5437.5	0.5387
272	F6	Floreana	YW61	Song	first trial	30	2671.88	7546.88	4875	5062.5	0.6773
273	F6	Floreana	YW61	Song	first trial	30	2671.88	7546.88	4875	5343.75	0.5707
275	T2	Floreana	YW61	Song + Noise	second trial	30	2484.38	6796.88	4312.5	4968.75	0.5653
279	F1	Floreana	YW62	Song	second trial	130	2390.62	5578.12	3187.5	3937.5	1.1947
280	F1	Floreana	YW62	Song	second trial	130	2578.12	6234.38	3656.25	4500	0.864
281	F1	Floreana	YW62	Song	second trial	130	2484.38	6609.38	4125	6000	0.864
282	F1	Floreana	YW62	Song	second trial	130	2671.88	6890.62	4218.75	6093.75	0.864
284	T3	Floreana	YW62	Song + Noise	first trial	130	2671.88	6140.62	3468.75	3656.25	0.6987
285	T3	Floreana	YW62	Song + Noise	first trial	130	2671.88	8015.62	5343.75	4593.75	0.928
286	T3	Floreana	YW62	Song + Noise	first trial	130	2765.62	8109.38	5343.75	6562.5	1.184
287	T3	Floreana	YW62	Song + Noise	first trial	130	2765.62	8109.38	5343.75	6375	1.2213
291	F2	Floreana	YW63	Song	first trial	200	2671.88	6890.62	4218.75	3656.25	0.8267
292	F2	Floreana	YW63	Song	first trial	200	2390.62	6890.62	4500	5156.25	0.5867
293	F2	Floreana	YW63	Song	first trial	200	2765.62	7453.12	4687.5	4031.25	1.0293
294	F2	Floreana	YW63	Song	first trial	200	2203.12	6703.12	4500	3750	0.6827
295	F2	Floreana	YW63	Song	first trial	200	2671.88	7265.62	4593.75	5343.75	0.8267
298	F2	Floreana	YW63	Song	first trial	200	2671.88	6421.88	3750	3750	0.8533
300	F2	Floreana	YW63	Song	first trial	200	2578.12	6140.62	3562.5	4500	0.7573
305	F2	Floreana	YW63	Song	first trial	200	2390.62	7078.12	4687.5	5906.25	0.7787
306	F2	Floreana	YW63	Song	first trial	200	2484.38	6984.38	4500	5906.25	0.6613
307	F2	Floreana	YW63	Song	first trial	200	2484.38	6140.62	3656.25	4406.25	0.6987
312	T4	Floreana	YW63	Song + Noise	second trial	200	2671.88	6984.38	4312.5	4968.75	1.0613
313	T4	Floreana	YW63	Song + Noise	second trial	200	2671.88	7828.12	5156.25	4968.75	0.688
314	T4	Floreana	YW63	Song + Noise	second trial	200	2578.12	8015.62	5437.5	4875	0.9387
315	T4	Floreana	YW63	Song + Noise	second trial	200	2765.62	7359.38	4593.75	4968.75	0.8427
316	T4	Floreana	YW63	Song + Noise	second trial	200	2484.38	6890.62	4406.25	4968.75	0.56
118	F8	Floreana	YW7	Song	first trial	350	2296.88	7359.38	5062.5	3468.75	0.848
119	F8	Floreana	YW7	Song	first trial	350	2578.12	6234.38	3656.25	3562.5	0.7733
120	F8	Floreana	YW7	Song	first trial	350	2484.38	7921.88	5437.5	4875	0.7467
121	F8	Floreana	YW7	Song	first trial	350	2484.38	7453.12	4968.75	3937.5	0.7787
122	F8	Floreana	YW7	Song	first trial	350	2390.62	7921.88	5531.25	5062.5	0.7467
123	F8	Floreana	YW7	Song	first trial	350	2484.38	7828.12	5343.75	3937.5	0.8
124	F8	Floreana	YW7	Song	first trial	350	2484.38	7921.88	5437.5	3843.75	0.7627
125	F8	Floreana	YW7	Song	first trial	350	2296.88	6984.38	4687.5	4875	0.784
126	F8	Floreana	YW7	Song	first trial	350	2578.12	6609.38	4031.25	3656.25	0.7253
128	T2	Floreana	YW7	Song + Noise	second trial	350	2484.38	5953.12	3468.75	3843.75	0.6933
24	F2	Floreana	YW9	Song	first trial	0	2578.12	7265.62	4687.5	3843.75	0.9813
25	F2	Floreana	YW9	Song	first trial	0	2765.62	6421.88	3656.25	3562.5	0.5493
26	F2	Floreana	YW9	Song	first trial	0	2390.62	7078.12	4687.5	4968.75	0.9653
27	F2	Floreana	YW9	Song	first trial	0	2390.62	6984.38	4593.75	3562.5	0.992
28	F2	Floreana	YW9	Song	first trial	0	2671.88	7359.38	4687.5	4593.75	0.9013
29	F2	Floreana	YW9	Song	first trial	0	2671.88	7171.88	4500	5906.25	0.864
30	F2	Floreana	YW9	Song	first trial	0	2671.88	7171.88	4500	5906.25	0.8747
31	F2	Floreana	YW9	Song	first trial	0	2765.62	7171.88	4406.25	5250	0.9653
32	F2	Floreana	YW9	Song	first trial	0	2484.38	7546.88	5062.5	4218.75	0.976
33	F2	Floreana	YW9	Song	first trial	0	2484.38	8203.12	5718.75	4593.75	0.9013
34	F2	Floreana	YW9	Song	first trial	0	2765.62	8296.88	5531.25	4968.75	0.912
35	F2	Floreana	YW9	Song	first trial	0	2390.62	8203.12	5812.5	4125	0.9387
36	T2	Floreana	YW9	Song + Noise	second trial	0	2765.62	7078.12	4312.5	5718.75	0.6613
37	T2	Floreana	YW9	Song + Noise	second trial	0	2765.62	7265.62	4500	4406.25	0.8747
39	T2	Floreana	YW9	Song + Noise	second trial	0	2765.62	7171.88	4406.25	4593.75	0.8693
40	T2	Floreana	YW9	Song + Noise	second trial	0	2671.88	7359.38	4687.5	4218.75	1.2107
41	T2	Floreana	YW9	Song + Noise	second trial	0	2015.62	6703.12	4687.5	4687.5	0.6827
42	T2	Floreana	YW9	Song + Noise	second trial	0	2484.38	6796.88	4312.5	4875	0.848
43	T2	Floreana	YW9	Song + Noise	second trial	0	2484.38	6796.88	4312.5	4781.25	0.72
44	T2	Floreana	YW9	Song + Noise	second trial	0	2578.12	6890.62	4312.5	4500	0.7467
45	T2	Floreana	YW9	Song + Noise	second trial	0	2484.38	6984.38	4500	4875	0.832
46	T2	Floreana	YW9	Song + Noise	second trial	0	2671.88	8015.62	5343.75	4218.75	0.9173
553	T7	Santa Cruz	YWLBN02	Song + Noise	first trial	400	2578.12	6515.62	3937.5	5156.25	0.6507
554	T7	Santa Cruz	YWLBN02	Song + Noise	first trial	400	2578.12	5859.38	3281.25	5156.25	0.6613
555	T7	Santa Cruz	YWLBN02	Song + Noise	first trial	400	2578.12	6515.62	3937.5	5062.5	0.672
556	T7	Santa Cruz	YWLBN02	Song + Noise	first trial	400	2578.12	5671.88	3093.75	5062.5	0.6667
557	T7	Santa Cruz	YWLBN02	Song + Noise	first trial	400	2765.62	6890.62	4125	5437.5	0.816
558	T7	Santa Cruz	YWLBN02	Song + Noise	first trial	400	2765.62	7265.62	4500	5437.5	0.4907
559	T7	Santa Cruz	YWLBN02	Song + Noise	first trial	400	2765.62	7078.12	4312.5	4218.75	0.6133
560	T7	Santa Cruz	YWLBN02	Song + Noise	first trial	400	3046.88	7546.88	4500	4875	0.624
561	T7	Santa Cruz	YWLBN02	Song + Noise	first trial	400	2671.88	7734.38	5062.5	3750	0.704
562	SC5	Santa Cruz	YWLBN02	Song	second trial	400	2578.12	6703.12	4125	4968.75	0.816
563	SC5	Santa Cruz	YWLBN02	Song	second trial	400	2765.62	6421.88	3656.25	5437.5	0.8267
564	SC5	Santa Cruz	YWLBN02	Song	second trial	400	2671.88	6796.88	4125	5343.75	0.8
565	SC5	Santa Cruz	YWLBN02	Song	second trial	400	2578.12	6515.62	3937.5	4781.25	0.8213
566	SC5	Santa Cruz	YWLBN02	Song	second trial	400	2671.88	6890.62	4218.75	4500	0.6773
567	SC5	Santa Cruz	YWLBN02	Song	second trial	400	2671.88	7921.88	5250	4875	1.4507
568	SC5	Santa Cruz	YWLBN02	Song	second trial	400	2765.62	7828.12	5062.5	4312.5	1.52
569	SC5	Santa Cruz	YWLBN02	Song	second trial	400	2765.62	7828.12	5062.5	5343.75	1.5093
