# Supplementary material for: Galápagos yellow warblers differ in behavioural plasticity in response to traffic noise depending on proximity to road
Source: Anim Behav. Author manuscript; Available in PMC 2026 May 20. (PMC7619090; doi:10.1016/j.anbehav.2025.123119)
Supplement: Suplementary [file EMS213481-supplement-Suplementary.zip › 1-s2.0-S0003347225000466-mmc4.xlsx]

## Sheet: Sheet1
bird_ID	island	location	latitude	longitude	treatment	treatment_order	distance_to_road	stimulus_ID	songs_baseline	crosses_baseline	flights_baseline	closest_approach	songs_trial	crosses_trial	flights_trial
2	Floreana	Highlands	-1.29842	-90.4563	Song+Noise	second trial	700	T7	5	0	2	8	5	0	1
2	Floreana	Highlands	-1.29842	-90.4563	Song	first trial	700	F5	2	0	0	4	0	2	2
3	Floreana	Highlands	-1.29971	-90.4559	Song+Noise	second trial	720	T8	1	0	0	6	7	0	2
3	Floreana	Highlands	-1.29971	-90.4559	Song	first trial	720	F9	5	0	1	5	6	0	4
4	Floreana	Highlands	-1.30059	-90.4556	Song+Noise	second trial	750	T9	1	0	0	0.5	6	0	1
4	Floreana	Highlands	-1.30059	-90.4556	Song	first trial	750	F8	0	0	2	0.5	10	3	4
7	Floreana	Highlands	-1.2992	-90.4523	Song	first trial	350	F8	4	0	0	3	11	0	4
7	Floreana	Highlands	-1.2992	-90.4523	Song+Noise	second trial	350	T2	0	0	0	15	10	0	0
9	Floreana	Highlands	-1.29934	-90.4485	Song	first trial	0	F2	0	0	2	0.5	6	10	11
9	Floreana	Highlands	-1.29934	-90.4485	Song+Noise	second trial	0	T2	2	1	1	0.5	8	5	6
12	Floreana	Highlands	-1.31478	-90.4549	Song	first trial	200	F6	4	0	1	3	7	5	12
12	Floreana	Highlands	-1.31478	-90.4549	Song+Noise	second trial	200	T3	2	0	0	2.5	9	9	13
21	Floreana	Highlands	-1.31471	-90.4558	Song	first trial	230	F5	1	0	3	2	2	7	14
21	Floreana	Highlands	-1.31471	-90.4558	Song+Noise	second trial	230	T4	5	0	0	3	8	3	10
25	Floreana	Highlands	-1.31257	-90.4546	Song+Noise	first trial	30	T6	3	0	0	2	3	5	17
25	Floreana	Highlands	-1.31257	-90.4546	Song	second trial	30	F3	6	0	4	7.5	12	1	7
28	Floreana	Highlands	-1.29667	-90.45	Song+Noise	first trial	0	T4	2	0	0	0.5	3	5	12
28	Floreana	Highlands	-1.29667	-90.45	Song	second trial	0	F4	0	0	2	8	5	0	5
31	Floreana	Highlands	-1.29785	-90.451	Song	first trial	150	F1	0	0	0	0.5	26	8	12
31	Floreana	Highlands	-1.29785	-90.451	Song+Noise	second trial	150	T1	2	0	2	7	10	1	7
34	Floreana	Highlands	-1.29842	-90.4491	Song+Noise	first trial	0	T3	2	0	0	0.5	17	7	10
34	Floreana	Highlands	-1.29842	-90.4491	Song	second trial	0	F3	2	0	1	3	8	1	5
35	Floreana	Highlands	-1.29315	-90.452	Song	first trial	0	F2	1	0	0	2	2	12	13
35	Floreana	Highlands	-1.29315	-90.452	Song+Noise	second trial	0	T7	4	0	1	3	11	5	8
38	Floreana	Highlands	-1.29979	-90.4477	Song+Noise	first trial	0	T6	0	0	0	0.5	4	4	7
38	Floreana	Highlands	-1.29979	-90.4477	Song	second trial	0	F6	3	0	0	6	8	2	2
40	Floreana	Highlands	-1.30046	-90.4536	Song+Noise	first trial	550	T9	0	0	2	0.5	5	11	17
40	Floreana	Highlands	-1.30046	-90.4536	Song	second trial	550	F9	1	0	0	1.5	12	8	15
43	Floreana	Highlands	-1.29765	-90.4494	Song+Noise	first trial	0	T1	2	0	0	0.5	13	10	13
43	Floreana	Highlands	-1.29765	-90.4494	Song	second trial	0	F7	6	0	3	1.5	20	1	7
46	Floreana	Highlands	-1.29697	-90.4564	Song	first trial	630	F7	0	0	8	0.5	6	10	17
46	Floreana	Highlands	-1.29697	-90.4564	Song+Noise	second trial	630	T10	5	0	2	2	10	4	12
53	Floreana	Highlands	-1.29662	-90.4499	Song	first trial	0	F1	3	0	1	1	5	3	10
53	Floreana	Highlands	-1.29662	-90.4499	Song+Noise	second trial	0	T8	5	0	0	1	14	2	8
57	Floreana	Highlands	-1.3138	-90.4558	Song+Noise	first trial	150	T5	1	0	2	3	1	1	4
57	Floreana	Highlands	-1.3138	-90.4558	Song	second trial	150	F4	2	0	0	2	9	0	5
60	Floreana	Lowlands	-1.27582	-90.4877	Song+Noise	first trial	0	T1	3	0	0	2	13	2	8
60	Floreana	Lowlands	-1.27582	-90.4877	Song	second trial	0	F7	4	0	1	20	11	0	1
61	Floreana	Lowlands	-1.27677	-90.4878	Song	first trial	30	F6	0	0	0	0.1	3	3	10
61	Floreana	Lowlands	-1.27677	-90.4878	Song+Noise	second trial	30	T2	0	0	0	1	7	6	17
62	Floreana	Lowlands	-1.28157	-90.4892	Song+Noise	first trial	130	T3	0	0	2	3	7	2	7
62	Floreana	Lowlands	-1.28157	-90.4892	Song	second trial	130	F1	1	0	1	1	8	2	4
63	Floreana	Lowlands	-1.28213	-90.4896	Song	first trial	200	F2	0	0	1	0	13	7	13
63	Floreana	Lowlands	-1.28213	-90.4896	Song+Noise	second trial	200	T4	0	1	2	0.5	15	9	12
ALYW1	Santa Cruz	Highlands	-0.623191	-90.3828	Song+Noise	first trial	20	T1	2	0	3	8	11	0	0
ALYW1	Santa Cruz	Highlands	-0.623191	-90.3828	Song	second trial	20	SC4	3	0	2	2.5	3	0	1
ALYW13	Santa Cruz	Highlands	-0.624109	-90.3843	Song+Noise	first trial	20	T9	3	0	0	0	0	15	16
ALYW13	Santa Cruz	Highlands	-0.624109	-90.3843	Song	second trial	20	SC1	6	0	2	0	13	5	7
ALYW14	Santa Cruz	Highlands	-0.622778	-90.3819	Song+Noise	first trial	0	T10	1	0	1	2	13	7	11
ALYW14	Santa Cruz	Highlands	-0.622778	-90.3819	Song	second trial	0	SC4	1	0	0	1	7	4	11
ALYW16	Santa Cruz	Lowlands	-0.741816	-90.306	Song	first trial	0	SC2	0	0	1	0	3	15	14
ALYW16	Santa Cruz	Lowlands	-0.741816	-90.306	Song+Noise	second trial	0	T2	3	0	1	0	14	13	19
ALYW18	Santa Cruz	Lowlands	-0.739122	-90.3034	Song+Noise	first trial	340		5	0	1	0.5	9	2	7
ALYW18	Santa Cruz	Lowlands	-0.739122	-90.3034	Song	second trial	340	SC3	3	0	2	0	24	10	8
ALYW19	Santa Cruz	Lowlands	-0.738707	-90.3018	Song	first trial	430	SC5	2	0	0	1	19	0	1
ALYW19	Santa Cruz	Lowlands	-0.738707	-90.3018	Song+Noise	second trial	430	T5	6	0	0	15	16	0	0
ALYW20	Santa Cruz	Lowlands	-0.739378	-90.3018	Song	first trial	370	SC2	5	0	0	4	2	5	10
ALYW20	Santa Cruz	Lowlands	-0.739378	-90.3018	Song+Noise	second trial	370	T8	8	0	0	6	15	0	4
ALYW21	Santa Cruz	Lowlands	-0.742372	-90.3033	Song+Noise	first trial	0	T6	5	0	1	0.5	0	4	12
ALYW21	Santa Cruz	Lowlands	-0.742372	-90.3033	Song	second trial	0	SC6	2	0	1	1	11	0	3
ALYW23	Santa Cruz	Highlands	-0.625702	-90.3848	Song	first trial	20	SC6	3	0	7	0.2	5	7	15
ALYW23	Santa Cruz	Highlands	-0.625702	-90.3848	Song+Noise	second trial	20	T6	1	0	1	0.3	12	7	17
ALYW3	Santa Cruz	Highlands	-0.624198	-90.384	Song+Noise	first trial	0	T2	7	0	1	5	9	5	11
ALYW3	Santa Cruz	Highlands	-0.624198	-90.384	Song	second trial	0	SC6	3	1	1	0.5	14	2	6
ALYW31	Santa Cruz	Highlands	-0.624009	-90.3843	Song	first trial	40	SC1	3	0	1	2.5	16	3	7
ALYW31	Santa Cruz	Highlands	-0.624009	-90.3843	Song+Noise	second trial	40	T1	3	0	0	4	7	1	6
ALYW32	Santa Cruz	Highlands	-0.621695	-90.3867	Song	first trial	400	SC5	3	0	0	2	14	7	13
ALYW32	Santa Cruz	Highlands	-0.621695	-90.3867	Song+Noise	second trial	400	T7	1	0	4	6	14	1	4
ALYW4	Santa Cruz	Highlands	-0.627155	-90.3864	Song+Noise	first trial	10	T3	6	0	0	1	5	4	6
ALYW4	Santa Cruz	Highlands	-0.627155	-90.3864	Song	second trial	10	SC1	4	0	0	3	11	1	6
ALYW5	Santa Cruz	Highlands	-0.628696	-90.388	Song	first trial	0	SC3	8	0	1	5.5	14	0	2
ALYW5	Santa Cruz	Highlands	-0.628696	-90.388	Song+Noise	second trial	0	T5	4	0	0	4.5	16	0	1
ALYW6	Santa Cruz	Highlands	-0.629389	-90.387	Song+Noise	first trial	120	T4	10	0	0	8	26	0	3
ALYW6	Santa Cruz	Highlands	-0.629389	-90.387	Song	second trial	120	SC5	7	0	1	2	7	4	11
LBN02	Santa Cruz	Highlands	-0.621246	-90.3862	Song+Noise	first trial	400	T7	3	0	2	4	13	2	5
LBN02	Santa Cruz	Highlands	-0.621246	-90.3862	Song	second trial	400	SC1	0	0	0	5.5	15	3	7
